# Supplementary material for: Nogo Receptor Antagonist LOTUS Promotes Neurite Outgrowth through Its Interaction with Teneurin-4
Source: Cells. 2024 Aug 17;13(16):1369. doi: 10.3390/cells13161369 (PMC11352776; doi:10.3390/cells13161369)
Supplement: Supplementary file 1 [file cells-13-01369-s001.zip]

Archive with 1 entries (1 files):
- cells-3119818-supplementary.pdf
